# Supplementary material for: Short- and Long-Term Neurobehavioral Effects of Developmental Exposure to Valproic Acid in Zebrafish
Source: Int J Mol Sci. 2024 Jul 13;25(14):7688. doi: 10.3390/ijms25147688 (PMC11277053; doi:10.3390/ijms25147688)
Supplement: Supplementary file 1 [file ijms-25-07688-s001.zip]

Archive with 1 entries (1 files):
- ijms-3091666-supplementary.pdf
